# Supplementary material for: Occurrence, Sources, and Risk Assessment of PFAS in Soil–Mango Systems of the Chinese Tropical Nanfan District
Source: Foods. 2025 Dec 24;15(1):58. doi: 10.3390/foods15010058 (PMC12785708; doi:10.3390/foods15010058)
Supplement: Supplementary file 1 [file foods-15-00058-s001.zip]

Archive with 1 entries (1 files):
- foods-4024779-supplementary.pdf
